# Supplementary material for: Enablers and barriers to implementing cholera interventions in Nigeria: a community-based system dynamics approach
Source: Health Policy Plan. 2024 Jul 26;39(9):970–84. doi: 10.1093/heapol/czae067 (PMC11474597; doi:10.1093/heapol/czae067)
Supplement: czae067_Supp [file czae067_supp.zip]

Archive with 3 entries (3 files):
- SUPPLEMENTARY FILE 1.docx
- SUPPLEMENTARY FILE 2.docx
- SUPPLEMENTARY FILE 3.docx
